# Supplementary material for: Outcomes of children aged 6–59 months with severe acute malnutrition at the GADO Outpatient Therapeutic Center in Cameroon
Source: BMC Res Notes. 2018 Jan 24;11:68. doi: 10.1186/s13104-018-3177-0 (PMC5782382; doi:10.1186/s13104-018-3177-0)
Supplement: Supplementary file 3 — Additional file 3. DATASET SAM. Raw Data Set. [file 13104_2018_3177_MOESM3_ESM.xlsx]

## Sheet: Form Responses 1
ID	Age	Gender	Oedema on Admission	Weight on Admission	Weight at Oedema Loss	Weight on Admission	MUAC_on Admission	MUAC on Discharge	Height on Admission	DurationOfTreatment	Admission Z recorded by OTP	Calculated WHZ on admission	Weight for age on Admission	Height for age on Admission	BMI for age on Admission	WHZ score on discharge	wt for age on discharge		Type of discharge	If died, cause of death	If referred to SC, specify reason	Admission, Vomiting	Admission, Diarrhoea	Admission, Fever	Admission, Cough	Admission, Malaria	Followup, Vomiting	Followup, Diarrhoea	Followup, Fever	Followup, Malaria	Followup, Cough
1	36 to 48	1	0	7 to 10		7 to 10	115	118	>90	24	<-3 1	-3.15	-3.72	-2.75	-2.9	-3.04	-3.65	-2.77	Transferred to SC		Anorexia	0(No)	0	0	1	1	0	1	1	0	0
2	36 to 48	0	0	10 to 15		10 to 15	120	134	>90	79	<-3	-4.59	-3.54	-0.99	-4.54	-3.12	-2.58	-3.07	Transferred to SC		Non-response	0	0	0	0	0	0	0	0	0	0
3	12 to 36	1	0	<7		7 to 10	115	127	<70	81	<-3	-2.56	-3.69	-3.55	-2.04	-1.02	-2.61	-0.45	Recovered			1(Yes)	1	0	1	0	1	1	0	0	1
4	12 to 36	0	0	<7		7 to 10	122	133	<70	48	<-3	-3.22	-4.17	-3.75	-2.98	-1.06	-2.81	-0.75	Recovered			1	0	1	1	0	0	0	0	0	0
5	12 to 36	1	0	<7		<7	95	95	<70	4	<-3	-4.87	-5.07	-3.21	-4.75	-5.28	-5.33	-5.18	Transferred to SC		Anorexia	1	0	0	0	0	1	0	0	0	0
6	6 to 12	0	0	<7		<7	105	120	<70	79	<-3	-3.3	-4.75	-3.91	-3.78	-0.18	-2.87	-0.69	Recovered			1	1	0	1	1	0	0	0	0	1
7	6 to 12	1	0	<7		<7	112	127	<70	29	99	-1.85	-3.3	-2.87	-2.15	0.3	-1.69	0.03	Recovered			0	0	0	0	0	0	0	1	0	1
8	6 to 12	1	0	<7		<7	122	125	<70	24	<-3	-2.55	-2.77	-1.68	-2.46	-1.64	-2.1	-1.53	Transferred to SC		Varicella/Anorexia	0	1	1	1	0	0	1	1	0	0
9	12 to 36	1	0	7 to 10		7 to 10	121	142	70 to 90	23	<-3	-2.71	-3.36	-2.54	-2.51	-0.27	-1.58	0.08	Recovered			0	1	0	0	1	0	0	0	0	0
10	36 to 48	1	0	7 to 10		10 to 15	124	143	>90	61	<-3	-3.07	-2.82	-1.24	-3.1	-0.04	-0.69	0.11	Recovered			0	0	0	1	1	0	0	0	0	0
11	6 to 12	1	0	<7		<7	112	119	<70	75	<-3	-3.34	-3.86	-2.64	-3.25	-1.72	-2.77	-1.6	Transferred to SC		Non-response	0	0	0	0	0	0	0	0	0	0
12	12 to 36	1	0	7 to 10		7 to 10	127	135	70 to 90	28	<-3	-3.57	-4.08	-2.85	-3.4	-0.78	-2.13	-0.38	Recovered			1	1	1	0	0	0	0	0	0	1
13	6 to 12	1	0	<7		<7	102	127	<70	53	<-3	-3.43	-3.94	-2.28	-3.63	0.34	-1.29	0.08	Recovered			0	1	0	1	0	1	1	0	0	1
14	6 to 12	1	0	<7		<7	118	118	<70	4	<-3	-2.47	-1.86	-0.04	-2.55	-2.85	-2.13	-2.92	Transferred to SC		Uvulectomy/Anorexia	0	1	1	0	0	0	1	1	0	0
15	36 to 48	0	0	7 to 10		10 to 15	127	134	70 to 90	65	<-3	-3.31	-3.54	-2.56	-2.95	-1.87	-2.67	-1.48	Transferred to SC		WtLoss>5%	0	1	0	0	0	1	1	1	1	1
16	36 to 48	1	0	10 to 15		10 to 15	124	145	>90	28	<-3	-3.19	-3.48	-2.27	-3.02	-0.51	-1.71	-0.34	Recovered			0	0	0	0	0	0	0	0	0	0
17	36 to 48	0	0	10 to 15		10 to 15	137	144	>90	23	<-3	-3.38	-3.44	-2.28	-3.17	-1.22	-2.17	-1.02	Recovered			0	0	1	0	0	0	0	0	0	0
18	36 to 48	0	0	10 to 15		10 to 15	122	132	>90	48	<-3	-3.38	-3.04	-1.5	-3.23	-3.05	-2.82	-2.89	Transferred to SC		Wtloss>5%	0	1	0	0	0	0	0	1	0	0
19	12 to 36	1	0	7 to 10		7 to 10	120	140	70 to 90	38	<-3	-2.51	-2.92	-2.22	-2.16	-1.55	-2.21	-1.16	Transferred to SC		Medicalcomplications	0	1	0	0	0	0	0	0	0	0
20	6 to 12	1	1	<7		<7	102	102	<70	4	<-3	-3.43	-4.82	-4.09	-3.57	-3.43	-4.82	-3.57	Transferred to SC		Sepsis	0	0	0	0	0	0	0	1	0	0
21	12 to 36	0	0	7 to 10		<7	124	117	70 to 90	44	<-3	-3.08	-3.88	-3.66	-2.51	-3.26	-3.98	-2.71	Transferred to SC		Poorweightgain	0	1	0	0	0	0	0	0	0	0
22	6 to 12	0	1	<7		7 to 10	121	140	70 to 90	50	<-3	-4.7	-3.44	0.05	-4.8	-1.24	-0.93	-1.3	Recovered			0	0	1	1	1	0	0	0	0	0
23	6 to 12	0	0	<7		<7	113	134	<70	32	99	-2.82	-3.97	-3.5	-2.83	-0.57	-2.51	-0.55	Recovered			1	0	1	1	0	0	0	0	0	0
24	36 to 48	1	1	10 to 15		10 to 15	137	137	>90	14	-3 to <-2	-1.23	-1.36	-0.94	-1.18	-1.33	-1.43	-1.29	Transferred to SC		Persistentoedema 4	0	0	0	0	0	0	0	0	0	0
25	12 to 36	0	0	7 to 10		10 to 15	125	126	70 to 90	8	99	-1.54	-2.33	-2.28	-1.31	-0.97	-1.94	-0.71	Transferred to SC		Developedoedema	1	1	0	0	0	0	0	0	0	0
26	6 to 12	0	1	<7		7 to 10	101	114	70 to 90	10	<-3	-4.14	-2.99	0.11	-4.27	-2.44	-1.74	-2.53	Transferred to SC		Sepsis	0	0	0	0	0	1	1	0	0	0
27	12 to 36	1	0	7 to 10		7 to 10	130	145	70 to 90	14	<-3	-2.41	-2.07	-0.74	-2.33	0.18	-0.18	0.33	Recovered			1	1	0	0	0	0	0	0	0	0
28	12 to 36	1	1	7 to 10		7 to 10	122	122	70 to 90	10	<-3	-2.51	-3.7	-3.58	-1.94	-2.68	-3.81	-2.12	Transferred to SC		sepsis	0	0	1	0	1	0	0	1	2	0
29	12 to 36	1	1	7 to 10		7 to 10	124	150	70 to 90	63	<-3	-2.71	-3.93	-3.69	-2.19	-0.37	-2.27	0.29	Recovered			0	1	0	0	0	0	0	1	1	1
30	12 to 36	0	1	<7		7 to 10	120	129	70 to 90	66	<-3	-3.62	-3.62	-2.31	-3.37	-1.59	-2.24	-1.2	Recovered			1	1	1	0	0	0	0	0	0	1
31	12 to 36	0	0	<7		7 to 10	125	138	70 to 90	79	<-3	-3.35	-3.85	-3.16	-2.99	-1.37	-2.57	-0.9	Recovered			1	1	0	0	0	0	0	0	0	0
32	12 to 36	1	0	<7		<7	114	114	<70	5	<-3	-3.49	-3.79	-2.52	-3.27	-3.68	-3.92	-3.47	Transferred to SC		sepsis	1	0	1	0	0	1	0	1	0	0
33	12 to 36	1	1	7 to 10		7 to 10	123	138	70 to 90	38	<-3	-2.57	-1.31	1.1	-2.87	-0.78	-0.06	-1	Recovered			0	1	0	1	0	0	0	0	0	0
34	36 to 48	1	0	10 to 15		10 to 15	120	129	>90	59	<-3	-3.14	-2.5	-0.62	-3.28	-2.03	-1.72	-2.08	Transferred to SC		Pharyngitis/wtloss>5%	1	0	0	0	0	0	0	0	0	0
35	12 to 36	0	1	7 to 10		7 to 10	128	141	70 to 90	14	<-3	-3.95	-4.08	-2.75	-3.81	-1.3	-2.37	-0.88	Recovered			0	0	0	0	0	0	0	0	0	0
36	12 to 36	0	0	7 to 10		7 to 10	122	140	70 to 90	24	<-3	-3.61	-3.23	-1.4	-3.7	-1.66	-1.91	-1.57	Recovered			0	0	0	1	1	0	0	0	0	0
37	36 to 48	0	0	10 to 15		10 to 15	130	145	>90	78	<-3	-3.38	-3.19	-1.85	-3.16	-2.35	-2.6	-2.14	Transferred to SC		Failedtoreachtarget	0	0	1	1	0	1	0	1	0	0
38	6 to 12	1	0	<7		<7	104	125	<70	84	99	-1.19	-3.24	-3.23	-1.76	2.26	-0.57	1.81	Recovered			0	0	0	1	0	0	0	1	0	0
39	6 to 12	0	0	<7		<7	112	106	<70	25	<-3	-4.06	-4.86	-3.96	-4.01	-4.06	-4.86	-4.01	Transferred to SC		Anorexia	0	0	0	0	0	0	0	0	0	0
40	12 to 36	1	0	7 to 10		7 to 10	124	135	70 to 90	17	<-3	-3.12	-4.1	-3.49	-2.72	-0.59	-2.35	-0.02	Transferred to SC		Anorexia	0	0	0	0	0	0	0	0	0	0
41	12 to 36	0	0	<7		7 to 10	114	125	<70	17	<-3	-3.69	-3.96	-2.8	-3.48	-1.52	-2.55	-1.23	Transferred to SC		Anorexia	1	1	1	1	1	0	0	0	0	0
42	12 to 36	1	0	<7		7 to 10	119	135	70 to 90	33	<-3	-2.91	-2.26	-0.38	-2.91	-0.53	-0.55	-0.48	Recovered			0	0	0	1	0	0	0	0	0	1
43	6 to 12	1	0	<7		<7	110	125	<70	80	≥-2	-1.59	-3.09	-2.71	-1.99	0.58	-1.46	0.2	Recovered			0	0	0	0	0	1	1	1	0	1
44	36 to 48	1	0	7 to 10		10 to 15	112	135	70 to 90	19	<-3	-2.93	-3.38	-2.28	-2.83	0.64	-0.85	0.91	Recovered			0	0	0	1	0	0	0	0	0	0
45	12 to 36	0	0	7 to 10		7 to 10	126	132	70 to 90	44	<-3	-3.59	-4.26	-3.63	-3.17	-1.28	-2.86	-0.66	Recovered			0	0	0	1	0	0	0	0	0	0
46	36 to 48	1	0	10 to 15		10 to 15	125	145	>90	44	<-3	-3.13	-1.96	0.21	-3.29	-0.59	-0.28	-0.65	Recovered			0	0	0	0	0	0	0	0	0	1
47	36 to 48	0	0	10 to 15		10 to 15	125	130	>90	48	<-3	-3.28	-1.7	0.74	-3.47	-3.01	-1.52	-3.19	Transferred to SC		Poorweightgain	0	0	0	0	1	0	0	0	0	0
48	12 to 36	0	0	<7		7 to 10	111	135	70 to 90	42	<-3	-3.86	-4.45	-3.84	-3.4	0.19	-1.78	0.89	Recovered			0	0	0	1	0	0	0	0	0	0
49	6 to 12	0	0	<7		7 to 10	116	132	<70	23	<-3	-3.17	-3.44	-2.32	-3.03	-0.74	-1.76	-0.53	Recovered			1	1	1	0	0	0	0	0	0	0
50	12 to 36	1	1	7 to 10		7 to 10	148	148	70 to 90	6	99	-1.51	-3.29	-3.92	-0.86	-1.51	-3.29	-0.86	Transferred to SC		Anorexia	1	0	0	0	0	0	0	0	0	0
51	12 to 36	1	0	<7		<7	124	135	<70	35	<-3	-2.69	-4.66	-5.07	-2.14	-0.21	-3.06	0.44	Recovered			0	0	0	1	0	1	1	0	0	1
52	12 to 36	1	0	7 to 10		7 to 10	137	155	70 to 90	34	<-3	-2.66	-2.9	-1.75	-2.63	-0.86	-1.57	-0.69	Recovered			0	1	1	0	0	0	1	0	0	1
53	6 to 12	1	0	<7		<7	114	125	<70	63	≥-2	-0.31	-3.84	-5.13	-0.89	1.05	-2.86	0.54	Recovered			0	0	0	0	0	0	0	0	0	0
54	12 to 36	0	1	7 to 10	6.7	7 to 10	105	130	70 to 90	35	<-3	-3.4	-4.62	-4.81	-2.57	-0.86	-3.14	0.14	Recovered			0	1	1	0	1	0	0	0	0	0
55	12 to 36	1	0	7 to 10		7 to 10	118	135	70 to 90	16	<-3	-2.89	-2.99	-1.62	-2.91	-0.82	-1.47	-0.67	Recovered			1	1	0	0	0	0	0	0	0	0
56	6 to 12	0	0	<7		7 to 10	118	126	70 to 90	55	<-3	-4.26	-2.5	1.45	-4.53	-3.02	-1.56	-3.3	Transferred to SC		anorexia	0	0	1	0	0	1	0	0	0	1
57	6 to 12	1	0	<7		7 to 10	120	145	70 to 90	48	<-3	-2.65	-2.37	-0.9	-2.6	-0.01	-0.44	0.1	Recovered			0	1	0	0	0	0	0	0	0	0
58	6 to 12	1	0	<7		7 to 10	123	125	70 to 90	28	<-3	-2.86	-1.75	0.65	-3.02	-1.94	-1.11	-2.09	Transferred to SC		sepsis	0	0	0	1	0	0	1	1	0	1
59	12 to 36	0	0	<7		7 to 10	111	132	<70	43	99	-2.78	-4.61	-5.38	-2.09	-0.21	-3.07	0.55	Recovered			0	0	0	0	0	0	0	0	0	0
60	6 to 12	1	0	<7		<7	119	130	<70	47	<-3	-3.02	-2.85	-1.16	-3.01	-1.09	-1.45	-1.08	Transferred to SC		Poorweightgain	1	1	0	0	0	1	0	0	0	1
61	12 to 36	1	0	<7		7 to 10	127	130	70 to 90	11	<-3	-2.66	-4.24	-4.35	-1.99	-2.02	-3.86	-1.31	Transferred to SC		Sveremalaria	0	0	0	0	0	0	0	0	1	0
62	12 to 36	0	1	<7		7 to 10	91	121	<70	92	<-3	-3.33	-5.69	-6.42	-3.4	1.4	-2.95	-6.42	Recovered			0	0	0	0	1	0	1	0	0	0
63	36 to 48	1	0	7 to 10		10 to 12	122	125	>90	24	<-3	-3.78	-2.8	-0.3	-4.01	-2.23	-1.68	-2.35	Transferred to SC		sepsis	0	0	1	0	0	0	0	1	0	0
64	12 to 36	0	0	<7		<7	104	114	<70	58	≥-2	-1.6	-5.64	-7.45	-2.18	-0.06	-4.84	-0.53	Transferred to SC		sepsis	0	0	0	0	0	0	0	1	0	0
65	12 to 36	0	0	7 to 10		7 to 10	127	120	70 to 90	10	<-3	-3.42	-2.21	0.64	-3.67	-3.73	-2.45	-4	Transferred to SC		Anorexia	0	1	1	0	1	0	0	0	0	0
66	6 to 12	0	0	<7		7 to 10	112	140	<70	30	99	-2.33	-4.42	-4.83	-2.4	1.15	-2.11	1.17	Recovered			0	0	0	1	0	0	0	0	0	1
67	12 to 36	1	0	<7		<7	120	128	<70	43	<-3	-2.62	-3.52	-3.12	-2.24	-1.79	-2.96	-1.39	Transferred to SC		Severemalaria	0	0	0	0	0	0	0	1	1	0
68	6 to 12	1	0	<7		<7	105	127	<70	42	<-3	-2.57	-4.11	-3.79	-2.62	-0.61	-2.81	-0.62	Recovered			0	0	1	0	1	0	0	1	1	0
69	6 to 12	1	0	<7		<7	110	130	<70	31	99	-2.42	-3	-1.98	-2.49	-0.44	-1.54	-0.51	Recovered			0	0	0	0	0	0	0	0	0	0
70	12 to 36	1	0	7 to 10		7 to 10	127	140	70 to 90	63	<-3	-3.19	-4.04	-3.31	-2.84	-1.34	-2.8	-0.83	Transferred to SC		Progressiveweightloss	1	1	0	1	0	0	0	0	0	1
71	6 to 12	0	0	<7		<7	115	127	<70	88	<-3	-3.22	-3.83	-2.81	-3.2	-0.91	-2.3	-0.86	Recovered			0	0	1	0	1	0	0	1	1	0
72	12 to 36	0	0	<7		7 to 10	117	130	70 to 90	88	<-3	-3.29	-3.07	-1.5	-3.18	-1.24	-1.63	-1.04	Recovered			0	1	0	0	0	0	0	0	0	1
73	6 to 12	1	0	<7		<7	112	125	<70	92	≥-2	-1.53	-3.82	-3.65	-2.27	0.56	-2.34	-0.16	Recovered			0	0	0	0	0	0	0	0	0	1
74	12 to 36	1	0	<7		7 to 10	123	140	70 to 90	43	<-3	-2.66	-4.13	-4.23	-1.98	-0.75	-2.84	0	Recovered			0	1	1	0	1	0	0	0	0	0
75	6 to 12	0	0	<7		<7	115	127	<70	25	<-3	-3.92	-4.94	-4.22	-3.92	-1.36	-3.46	-1.31	Recovered			0	0	0	0	0	0	0	0	0	0
76	6 to 12	0	0	<7		7 to 10	110	133	<70	72	99	-3.75	-3.13	-0.71	-3.77	-0.71	-0.99	-0.77	Recovered			1	1	1	0	0	0	0	0	0	0
77	6 to 12	0	0	<7		7 to 10	118	126	70 to 90	55	<-3	-4.26	-2.5	1.45	-4.53	-3.02	-1.56	-3.3	Transferred to SC		Anorexia	0	0	1	0	0	1	1	0	0	1
78	6 to 12	1	0	7 to 10		7 to 10	123	133	70 to 90	89	<-3	-3.2	-1.16	-5.21	2.77	5.72	0.59	5.31	Recovered			1	1	0	0	0	1	1	1	1	1
79	12 to 36	1	0	<7		7 to 10	117	119	70 to 90	22	<-3	-2.91	-3.83	-3.37	-2.39	-2.4	-3.51	-1.85	Transferred to SC		anorexia	0	1	0	0	0	0	0	0	0	0
80	12 to 36	1	0	7 to 10		7 to 10	116	134	70 to 90	55	<-3	-2.72	-2.91	-1.71	-2.7	-0.72	-1.45	-0.55	Recovered			0	0	0	0	0	0	1	1	0	1
81	12 to 36	1	0	<7		7 to 10	122	136	70 to 90	51	<-3	-3.75	-4.74	-3.98	-3.36	-0.94	-2.95	-0.29	Recovered			1	1	0	0	0	0	0	1	0	0
82	6 to 12	1	0	<7		<7	120	114	<70	18	<-3	-3.16	-3.42	-1.8	-3.26	-2.48	-2.98	-2.61	Transferred to SC		Sepsis	0	0	0	1	0	1	0	0	0	1
83	36 to 48	0	0	7 to 10		7 to 10	125	115	70 to 90	22	<-3	-3.57	-3.56	-2.33	-3.24	-3.76	-3.68	-3.44	Transferred to SC		sepsis	1	1	0	0	0	1	1	1	1	1
84	12 to 36	1	0	7 to 10		7 to 10	121	130	70 to 90	64	<-3	-2.94	-2.22	-0.26	-3	-0.63	-0.56	-0.6	Recovered			1	1	0	1	0	1	1	0	0	1
85	36 to 48	0	0	10 to 15		10 to 15	119	140	>90	29	<-3	-3.42	-2.8	-1.03	-3.36	-2.05	-1.94	-2	Transferred to SC		Severemalaria	0	0	0	0	0	0	0	0	1	0
86	36 to 48	0	0	7 to 10		7 to 10	112	114	70 to 90	13	-3 to <-2	-2.35	-3.79	-3.92	-1.8	-3.01	-4.15	-2.47	Transferred to SC		Weightloss>5%	1	0	0	1	0	1	1	0	0	0
87	6 to 12	0	0	<7		7 to 10	114	127	<70	58	<-3	-4.42	-4.66	-2.87	-4.48	-0.25	-1.94	-0.31	Recovered			1	1	0	0	0	0	0	0	0	0
88	6 to 12	0	0	<7		<7	109	126	<70	71	99	-2.89	-3.91	-3.44	-2.8	-0.88	-2.61	-0.76	Recovered			0	0	0	1	0	0	0	0	0	0
89	12 to 36	1	0	7 to 10		7 to 10	125	134	70 to 90	87	<-3	-0.256	-1.68	0.33	-2.68	-0.99	-0.56	-1.07	Recovered			0	1	0	0	0	0	0	0	0	0
90	6 to 12	1	0	<7		<7	106	116	<70	92	<-3	-2.81	-3.28	-1.85	-3.01	-0.96	-1.97	-1.2	Recovered			0	0	1	0	0	0	0	1	0	0
91	12 to 36	1	0	<7		<7	105	110	<70	93	99	-2.32	-5.01	-5.59	-2.44	-0.84	-4.17	-0.91	Transferred to SC		non-response	0	0	0	0	0	0	0	1	0	1
92	12 to 36	0	0	7 to 10		7 to 10	137	146	70 to 90	58	<-3	-3.32	-5.12	-5.78	-2.18	-0.98	-3.95	0.2	Recovered			0	0	0	0	0	0	0	0	0	1
93	12 to 36	1	0	<7		7 to 10	110	144	70 to 90	39	<-3	-3.84	-5.57	-5.48	-3.25	-0.38	-3.67	0.45	Recovered			0	0	0	0	0	0	0	0	0	0
94	12 to 36	1	0	<7		<7	112	117	<70	84	<-3	-3.78	-3.65	-1.84	-3.64	-2.29	-2.6	-2.1	Transferred to SC		Notreachedtarget	0	0	0	0	0	0	0	0	0	0
95	12 to 36	0	0	<7		7 to 10	117	116	70 to 90	49	<-3	-3.71	-3.44	-1.67	-3.6	-2.8	-2.82	-2.64	Transferred to SC		severemalaria	0	0	0	0	0	0	1	1	1	0
96	12 to 36	0	0	7 to 10		7 to 10	124	134	70 to 90	27	<-3	-3.24	-4.19	-3.95	-2.65	-0.24	-2.3	0.51	Recovered			1	1	0	1	0	0	0	0	0	0
97	36 to 48	0	0	7 to 10		10 to 15	117	140	70 to 90	42	<-3	-3.81	-4.38	-3.52	-3.41	-0.61	-2.47	-0.11	Recovered			0	0	0	0	0	1	1	1	1	1
98	12 to 36	1	0	7 to 10		7 to 10	120	135	70 to 90	38	<-3	-2.71	-2.26	-0.71	-2.65	-0.24	-0.47	-0.1	Recovered			0	0	1	0	0	0	0	0	0	0
99	12 to 36	1	0	<7		7 to 10	118	130	<70	33	<-3	-2.61	-2.7	-1.41	-2.6	-0.49	-1.16	-0.47	Recovered			0	1	1	0	0	0	0	0	0	0
100	36 to 48	0	0	10 to 15		10 to 15	125	143	>90	87	<-3	-3.19	-1.49	0.96	-3.38	-1.47	-0.39	-1.58	Recovered			0	1	0	0	1	0	0	0	0	0
101	36 to 48	0	0	<7		7 to 10	112	129	70 to 90	45	<-3	-4.07	-5.65	-6.2	-2.9	-1.4	-4.39	-0.11	Recovered			0	0	0	0	0	0	0	0	1	0
102	12 to 36	1	0	7 to 10		<7	125	124	70 to 90	4	<-3	-2.6	-3.26	-2.72	-2.17	-2.78	-3.37	-2.35	Transferred to SC		sepsis	0	0	1	1	0	0	0	1	0	1
103	12 to 36	1	0	<7		7 to 10	117	137	70 to 90	53	<-3	-3.34	-3.74	-2.72	-2.99	-0.41	-1.63	0.07	Recovered			0	0	0	0	0	0	0	0	0	0
104	12 to 36	0	0	<7		7 to 10	127	138	70 to 90	35	<-3	-4.98	-3.93	-0.7	-5.06	-1.04	-1.09	-0.94	Recovered			0	0	0	0	0	0	0	0	0	0
105	36 to 48	1	0	7 to 10		10 to 15	118	147	>90	40	<-3	-3.73	-3.83	-2.3	-3.58	-0.85	-1.96	-0.67	Recovered			1	1	0	0	0	0	0	0	0	0
106	12 to 36	0	0	<7		7 to 10	108	126	70 to 90	81	<-3	-3.96	-4.74	-4.39	-3.35	-1.41	-3.26	-0.52	Recovered			0	1	1	1	1	1	0	1	1	1
107	12 to 36	0	0	7 to 10		7 to 10	117	114	70 to 90	11	<-3	-4.12	-4.36	-3.11	-3.85	-4.54	-4.61	-4.3	Recovered			1	1	0	0	1	0	0	0	0	0
108	36 to 48	0	1	7 to 10		7 to 10	126	126	70 to 90	3	99	-2.41	-3.97	-4.22	-1.78	-2.41	-3.97	-1.78	Died 3	Medical		0	0	0	1	1	1	0	0	0	0
109	12 to 36	1	0	7 to 10		7 to 10	125	139	70 to 90	64	<-3	-3.04	-3.62	-2.64	-2.84	-0.62	-1.89	-0.25	Recovered			0	0	0	0	1	0	0	0	0	0
110	12 to 36	1	0	7 to 10		7 to 10	115	140	70 to 90	24	<-3	-2.76	-4.58	-4.7	-2.13	0.2	-2.63	0.98	Recovered			0	0	1	0	1	0	0	0	0	0
111	36 to 48	0	0	7 to 10		7 to 10	124	124	70 to 90	2	<-3	-3.26	-4.19	-3.84	-2.61	-3.26	-4.19	-2.61	Transferred to SC		sepsis	0	1	1	0	0	0	1	1	0	0
112	12 to 36	0	1	7 to 10	6.7	7 to 10	115	131	<70	21	99	-1.93	-4.75	-6.49	-0.72	-0.74	-4.12	0.49	Recovered			0	0	0	0	1	0	0	0	0	0
113	36 to 48	1	0	7 to 10		10 to 15	128	150	>90	51	<-3	-3.41	-3.69	-2.43	-3.22	-0.38	-1.72	-0.19	Recovered			0	0	0	1	0	0	0	0	0	0
114	36 to 48	0	0	7 to 10		10 to 15	113	134	70 to 90	38	99	-2.91	-4.07	-3.87	-2.38	-0.29	-2.48	0.29	Recovered			1	1	0	1	0	0	0	0	0	0
115	12 to 36	1	0	<7		<7	112	110	<70	3	<-3	-3.33	-4.33	-4.03	-3.02	-3.33	-4.33	-3.02	Transferred to SC		Severemalaria	1	1	1	0	1	1	1	1	2	0
116	12 to 36	0	0	7 to 10		7 to 10	117	111	70 to 90	10	<-3	-3.52	-3.99	-3.17	-3.2	-2.9	-3.61	-2.48	Transferred to SC		Anorexia	0	1	0	0	0	0	0	0	0	0
117	12 to 36	1	0	7 to 10		7 to 10	121	136	70 to 90	14	<-3	-2.22	-3.7	-3.81	-1.65	0.82	-1.44	1.52	Recovered			0	0	0	0	1	0	0	0	0	0
118	12 to 36	0	0	<7		<7	115	117	<70	73	<-3	-3.53	-4.28	-3.83	-3.11	-2.56	-3.71	-2.06	Transferred to SC		poorweightgain	0	0	0	0	1	0	1	1	1	0
119	12 to 36	0	0	<7		7 to 10	122	142	70 to 90	22	<-3	-3.11	-4.32	-4.56	-2.35	-0.81	-2.92	0.06	Recovered			1	1	1	1	1	0	0	0	0	0
120	12 to 36	1	0	<7		7 to 10	116	129	70 to 90	19	<-3	-2.56	-2.47	-1.26	-2.44	-0.93	-1.28	-0.77	Recovered			1	1	1	0	1	0	1	1	0	0
121	12 to 36	0	0	7 to 10		7 to 10	122	145	70 to 90	57	<-3	-3.66	-4.18	-3.43	-3.28	-1.65	-2.94	-1.04	Recovered			0	0	0	0	1	0	0	0	0	0
122	6 to 12	1	0	<7		<7	110	110	<70	77	99	-2.95	-3.69	-2.64	-2.99	-2.73	-3.55	-2.76	Transferred to SC		notreachedtarget	0	0	0	0	0	1	0	1	0	0
123	12 to 36	0	0	<7		7 to 10	115	135	70 to 90	20	<-3	-3.9	-4.89	-4.78	-3.19	-0.87	-3.14	0.12	Recovered			0	1	1	1	0	0	0	0	0	1
124	12 to 36	0	0	7 to 10		7 to 10	120	136	70 to 90	47	<-3	-3.28	-3.42	-2.21	-3.21	-1.55	-2.27	-1.31	Recovered			1	1	1	0	1	0	0	0	0	0
125	6 to 12	0	0	<7		<7	110	120	<70	77	<-3	-3.78	-4.62	-3.66	-3.82	-1.35	-3.17	-1.36	Recovered			0	0	0	1	0	0	1	0	1	0
126	12 to 36	0	0	<7		7 to 10	105	125	<70	63	99	-4.05	-5.08	-4.86	-3.65	-1.24	-3.48	-0.66	Recovered			0	0	0	0	0	0	0	0	0	0
127	12 to 36	0	0	7 to 10		7 to 10	125	137	70 to 90	33	<-3	-3.93	-4.18	-3.01	-3.72	-1.65	-2.74	-1.18	Recovered			1	1	1	0	1	0	0	0	0	0
128	6 to 12	1	0	<7		7 to 10	113	128	<70	71	<-3	-2.71	-1.76	0.43	-2.75	-0.34	-0.07	-0.44	Recovered			1	1	0	1	0	0	1	0	0	0
129	6 to 12	0	0	<7		7 to 10	118	135	<70	42	<-3	-4.42	-4.23	-2.1	-4.4	-1.43	-2.24	-1.38	Recovered			0	0	0	0	0	0	0	0	0	1
130	12 to 36	0	0	<7		7 to 10	116	125	<70	70	<-3	-3.12	-3.8	-3.17	-2.88	-1.05	-2.45	-0.74	Recovered			0	0	0	0	0	0	0	0	0	1
131	12 to 36	0	0	7 to 10		7 to 10	120	128	70 to 90	19	<-3	-3.19	-3.92	-3.37	-2.81	-1.43	-2.84	-0.92	Recovered			0	0	0	1	0	0	0	0	0	0
132	6 to 12	0	0	<7		<7	120	126	<70	70	<-3	-3.4	-4.17	-3.35	-3.32	-1.71	-3.14	-1.6	Recovered			0	0	0	0	0	0	1	0	0	0
133	6 to 12	0	0	<7		<7	110	132	<70	64	<-3	-6.23	-4.75	-0.39	-6.22	-3	-2.42	-3.05	Recovered			0	0	0	0	0	0	0	0	0	0
134	12 to 36	0	0	7 to 10		7 to 10	110	136	<70	42	99	-2.81	-4.32	-4.87	-1.9	0.22	-2.4	1.25	Recovered			0	0	1	0	0	0	0	0	0	1
135	36 to 48	1	0	7 to 10		10 to 15	123	138	70 to 90	37	<-3	-3.01	-2.97	-1.53	-3	-1.18	-1.68	-1.04	Recovered			0	1	0	0	0	0	0	0	0	0
136	12 to 36	0	0	<7		<7	102	118	<70	79	<-3	-5.95	-6.13	-4.6	-5.86	-3.52	-4.78	-3.32	Transferred to SC		notmettarget	0	0	0	0	0	0	1	1	0	1
137	12 to 36	0	0	7 to 10		7 to 10	116	130	70 to 90	23	<-3	-3.48	-4.61	-4.7	-2.69	-1.16	-3.28	-0.19	Recovered			0	1	1	0	0	0	0	0	0	0
138	6 to 12	0	0	<7		<7	95	104	<70	79	<-3	-5.17	-6.5	-5.26	-5.94	-1.09	-4.46	-2.03	Recovered			0	0	0	0	0	0	1	0	0	1
139	12 to 36	1	0	7 to 10		7 to 10	119	132	70 to 90	28	<-3	-2.45	-2.39	-1.22	-2.36	-0.98	-1.31	-0.81	Recovered			0	1	1	0	1	0	0	0	0	0
140	12 to 36	1	0	7 to 10		7 to 10	118	133	70 to 90	22	<-3	-3.26	-3.39	-1.88	-3.27	-0.84	-1.64	-0.65	Recovered			0	0	0	0	0	0	0	0	0	0
141	12 to 36	1	0	7 to 10		10 to 15	110	140	70 to 90	28	<-3	-3.45	-3.29	-1.56	-3.47	0.02	-0.84	0.21	Recovered			0	1	0	0	1	0	0	1	0	0
142	6 to 12	0	0	<7		<7	113	127	<70	52	<-3	-3.45	-4.55	-4	-3.42	-0.53	-2.74	-0.43	Recovered			1	1	1	0	0	0	1	0	0	0
143	12 to 36	0	0	7 to 10		7 to 10	115	130	70 to 90	28	<-3	-3.52	-4.27	-3.88	-2.96	-0.83	-2.59	-0.03	Recovered			0	1	0	0	0	0	0	0	0	0
144	6 to 12	0	0	<7		7 to 10	123	129	<70	70	<-3	-3.36	-3.13	-1.22	-3.39	-1.16	-1.62	-1.23	Recovered			0	0	0	0	0	1	1	1	0	0
145	6 to 12	1	0	<7		<7	98	111	<70	83	<-3	-3.89	-6.02	-5.31	-4.72	-0.51	-4.29	-1.48	Recovered			0	0	0	0	0	0	0	1	0	1
146	36 to 48	1	0	10 to 15		10 to 15	127	132	>90	77	<-3	-2.66	-2.18	-0.65	-2.76	-0.82	-0.9	-0.79	Recovered			0	0	0	0	0	0	0	0	0	0
147	6 to 12	1	0	<7		<7	112	129	<70	21	<-3	-2.8	-3.98	-2.86	-3.22	-0.48	-2.42	-0.95	Recovered			0	0	0	0	0	0	0	0	0	0
148	6 to 12	0	0	<7		<7	120	127	<70	14	<-3	-3.56	-3.64	-1.97	-3.57	-1.99	-2.61	-2.01	Recovered			0	0	0	0	0	0	0	0	0	0
149	6 to 12	0	0	<7		7 to 10	115	135	<70	35	<-3	-4.25	-4.23	-2.32	-4.23	-1.24	-2.24	-1.19	Recovered			0	1	0	0	0	0	1	0	0	0
150	6 to 12	0	0	<7		7 to 10	117	130	70 to 90	64	<-3	-3.47	-3.49	-2.03	-3.35	-1.44	-2.1	-1.26	Recovered			0	0	0	1	0	0	1	0	0	0
151	12 to 36	0	0	7 to 10		7 to 10	120	140	70 to 90	64	<-3	-3.62	-4.25	-3.67	-3.15	-1.59	-3.01	-0.89	Recovered			1	1	1	1	1	0	0	0	0	0
152	6 to 12	1	0	<7		7 to 10	103	130	<70	61	<-3	-1.8	-2	-1.28	-1.74	-0.21	-0.83	-0.13	Recovered			0	0	0	0	0	0	0	1	0	1
153	12 to 36	1	0	7 to 10		7 to 10	121	121	70 to 90	4	<-3	-2.99	-3.77	-3	-2.7	-3.15	-3.87	-2.88	Transferred to SC		sepsis	1	0	1	1	0	0	0	1	0	1
154	6 to 12	0	0	<7		7 to 10	120	125	<70	91	<-3	-3.14	-2.75	-0.84	-3.17	-1.44	-1.57	-1.47	Recovered			0	0	0	0	0	1	0	0	0	1
155	12 to 36	1	0	7 to 10		7 to 10	130	140	70 to 90	43	99	-2.84	-4.14	-3.63	-2.58	-0.9	-2.89	-0.51	Recovered			0	0	0	0	0	0	0	0	1	0
156	12 to 36	1	0	<7		7 to 10	124	125	<70	76	<-3	-2.66	-2.87	-1.84	-2.47	-0.96	-1.62	-0.74	Recovered			1	1	1	0	1	1	1	0	0	1
157	12 to 36	1	0	7 to 10		7 to 10	121	140	70 to 90	78	<-3	-2.78	-3.5	-2.73	-2.53	-0.53	-1.86	-0.13	Recovered			1	1	0	1	0	0	0	0	0	0
158	12 to 36	1	0	<7		7 to 10	120	128	70 to 90	74	<-3	-2.29	-2.86	-2.35	-1.98	-0.83	-1.77	-0.47	Recovered			1	1	0	0	0	0	1	0	0	0
159	6 to 12	1	0	<7		<7	114	121	<70	74	99	-2.55	-4.13	-3.55	-2.88	-0.77	-2.98	-1.08	Recovered			0	0	0	0	0	0	0	0	0	0
160	6 to 12	0	0	<7		<7	114	122	<70	78	99	-3.07	-3.25	-1.77	-3.12	-1.4	-2.12	-1.47	Recovered			0	0	1	1	0	0	1	1	0	0
161	12 to 36	1	0	<7		7 to 10	117	128	<70	63	<-3	-2.82	-3.88	-3.62	-2.29	-0.93	-2.57	-0.33	Recovered			0	1	1	0	0	0	0	0	0	0
162	12 to 36	1	0	<7		<7	120	125	<70	15	<-3	-2.69	-3.36	-2.76	-2.35	-2.13	-2.99	-1.77	Transferred to SC		anorexia	0	0	0	0	0	0	0	1	0	1
163	12 to 36	0	0	<7		<7	113	111	<70	9	-3 to <-2	-2.39	-4.8	-5.78	-2.16	-3.34	-5.28	-3.17	Transferred to SC		anorexia	0	0	0	0	0	0	1	0	0	0
164	12 to 36	1	0	<7		<7	120	129	<70	62	<-3	-4.46	-5.2	-4.21	-4.04	-2.23	-3.85	-1.56	Recovered			0	0	0	0	0	1	0	0	0	1
165	6 to 12	1	0	<7		<7	95	110	<70	43	<-3	-3.43	-4.42	-3.21	-3.64	-0.74	-2.68	-0.98	Recovered			0	1	0	1	0	0	0	1	0	0
166	12 to 36	1	0	<7		7 to 10	116	129	70 to 90	78	<-3	-3.11	-2.85	-1.23	-3.01	-0.93	-1.27	-0.78	Recovered			1	1	0	1	0	0	0	0	0	0
167	6 to 12	0	0	<7		<7	113	120	<70	68	<-3	-3.07	-4.22	-3.93	-2.91	-1.59	-3.35	-1.4	Recovered			0	0	0	1	0	1	1	1	0	1
168	6 to 12	1	0	<7		7 to 10	117	138	<70	71	<-3	-3.67	-3.62	-1.78	-3.62	-0.88	-1.62	-0.79	Recovered			0	0	0	0	0	0	0	0	0	0
169	6 to 12	1	0	<7		<7	114	127	<70	70	<-3	-2.69	-2.98	-1.65	-2.75	-0.95	-1.71	-1.02	Recovered			0	0	0	0	0	0	0	0	0	0
170	6 to 12	0	0	<7		<7	97	112	<70	51	<-3	-3.52	-6.62	-6.6	-5.18	-0.12	-5.08	-1.9	Recovered			1	0	0	1	1	1	1	1	0	0
171	6 to 12	1	0	<7		<7	95	110	<70	26	<-3	2.27	-3.55	-6.24	0.58	-0.66	-5.34	-2.53	Recovered			1	1	0	1	0	0	1	1	0	0
172	12 to 36	1	0	<7		7 to 10	120	131	<70	50	<-3	-2.72	-4.16	-4.24	-2.1	-0.97	-3.01	-0.28	Recovered			0	0	0	0	0	0	0	0	0	0
173	6 to 12	1	0	<7		<7	117	130	<70	61	<-3	-2.76	-2.86	-1.28	-2.88	-0.36	-1.13	-0.53	Recovered			0	0	0	0	0	0	0	0	0	0
174	6 to 12	0	0	<7		<7	91	112	<70	42	<-3	-4.25	-6.22	-5.27	-5.38	0.94	-3.44	-0.3	Recovered			0	0	0	0	0	0	0	0	0	0
175	6 to 12	0	0	<7		<7	112	126	<70	70	99	-4.56	-5.08	-3.38	-4.76	-0.43	-2.53	-0.68	Recovered			1	0	0	1	0	0	0	0	0	0
176	6 to 12	1	0	<7		<7	112	126	<70	56	<-3	-2.97	-4.03	-3.27	-2.97	-0.74	-2.52	-0.7	Recovered			0	0	0	0	0	0	0	0	0	0
177	12 to 36	0	0	<7		7 to 10	126	140	70 to 90	64	<-3	-3.35	-3.84	-3.19	-2.93	-1.43	-2.59	-0.89	Recovered			0	0	0	0	0	0	0	0	0	0
178	12 to 36	0	0	7 to 10		7 to 10	114	113	70 to 90	5	99	-2.9	-2.55	-1.05	-2.98	-3.32	-2.85	-3.44	Transferred to SC		Anorexia	0	0	1	0	0	0	0	1	0	0
179	6 to 12	0	0	<7		7 to 10	116	127	<70	57	99	-3.24	-3.08	-1.25	-3.28	-1.05	-1.56	-1.12	Recovered			0	1	0	1	0	0	0	0	0	0
180	6 to 12	0	0	<7		7 to 10	120	126	<70	68	<-3	-3.65	-3.26	-1.12	-3.67	-1.5	-1.78	-1.54	Recovered			1	1	1	1	0	0	0	1	0	0
181	12 to 36	1	0	<7		7 to 10	130	135	70 to 90	75	<-3	-2.75	-4.22	-4.21	-2.11	-1.15	-3.19	-0.41	Recovered			0	0	0	0	0	0	0	0	0	1
182	12 to 36	1	1	7 to 10	8.4	7 to 10	125	137	70 to 90	52	<-3	-1.99	-2.45	-1.83	-1.88	-3.02	-3.19	-3	Recovered			1	1	0	0	0	0	0	0	0	0
183	6 to 12	0	0	<7		<7	110	120	<70	47	99	-3.78	-4.76	-3.75	-3.96	-1.02	-3.13	-1.21	Recovered			0	0	0	0	0	0	0	0	0	0
184	6 to 12	1	0	<7		<7	95	110	<70	23	<-3	-3.17	-4.7	-3.57	-3.8	-1.04	-3.46	-1.79	Recovered			0	0	0	1	0	0	0	0	0	0
185	12 to 36	0	0	<7		7 to 10	118	138	70 to 90	37	<-3	-3.81	-4.4	-3.77	-3.39	-1.27	-2.82	-0.67	Recovered			1	0	0	0	0	0	0	0	0	0
186	12 to 36	1	0	7 to 10		7 to 10	125	133	70 to 90	79	<-3	-2.76	-3.08	-1.95	-2.7	-1.1	-1.86	-0.9	Recovered			0	0	0	0	0	0	0	0	0	0
187	12 to 36	0	0	7 to 10		7 to 10	107	132	70 to 90	30	99	-3.73	-3.05	-0.79	-3.81	-1.3	-1.32	-1.2	Recovered			0	1	0	1	0	0	0	0	0	1
188	6 to 12	0	0	<7		<7	110	120	<70	114	<-3	-4.34	-4.33	-2.6	-4.24	-2.76	-3.33	-2.59	Transferred to SC		notreachetarget	1	1	0	0	0	0	0	1	0	0
189	12 to 36	1	0	<7		<7	123	122	70 to 90	34	<-3	-3.56	-4.32	-3.41	-3.23	-3.4	-4.22	-3.05	Transferred to SC		sepsis	0	0	0	0	0	0	0	1	0	0
190	12 to 36	1	0	7 to 10		7 to 10	117	137	70 to 90	90	<-3	-3.3	-3.91	-2.88	-3.08	-0.93	-2.25	-0.51	Recovered			0	0	1	0	1	0	0	0	0	0
191	12 to 36	1	0	<7		<7	93	125	<70	72	<-3	-4.38	-6.44	-6.72	-3.99	0.18	-4	0.92	Recovered			0	0	0	0	1	0	0	0	0	0
192	12 to 36	0	0	<7		7 to 10	104	127	<70	78	<-3	-5.29	-5.75	-4.85	-4.98	-0.64	-3.05	0.03	Recovered			0	1	0	0	0	0	0	0	0	0
193	36 to 48	1	0	10 to 15		10 to 15	127	146	>90	52	<-3	-2.7	-2.56	-1.26	-2.68	-0.81	-1.31	-0.78	Recovered			1	1	1	0	1	0	0	0	0	0
194	12 to 36	1	1	7 to 10	8.6	7 to 10	127	134	70 to 90	36	-3 to <-2	-1.8	-2.65	-2.31	-1.65	-0.68	-1.82	-0.47	Recovered			0	0	0	0	0	0	0	1	0	1
195	12 to 36	1	0	7 to 10		7 to 10	127	140	70 to 90	64	<-3	-2.84	-3.81	-3.3	-2.43	-1.04	-2.56	-0.51	Recovered			0	1	0	0	0	0	0	1	0	0
196	6 to 12	0	0	<7		<7	110	125	<70	89	<-3	-3.61	-3.42	-1.28	-3.67	-0.81	-1.41	-0.91	Recovered			0	1	0	0	0	0	1	1	0	1
197	6 to 12	0	0	<7		<7	97	110	<70	51	<-3	-3.62	-6.24	-5.73	-5.06	-0.3	-4.64	-1.89	Recovered			0	0	0	0	0	0	0	1	0	1
198	12 to 36	0	0	7 to 10		7 to 10	118	127	70 to 90	72	<-3	-3.28	-4.05	-3.78	-2.69	-1.26	-2.77	-0.53	Recovered			0	1	1	0	0	0	1	0	0	0
199	36 to 48	1	0	10 to 15		10 to 15	128	152	>90	72	<-3	-4.1	-2.11	1.07	-4.26	-2.6	-1.04	-2.68	Recovered			0	1	1	0	1	0	1	0	0	0
200	12 to 36	1	0	<7		7 to 10	121	140	70 to 90	47	<-3	-2.89	-4.61	-4.79	-2.16	-0.63	-3.19	0.22	Recovered			0	0	0	0	0	0	0	0	0	0
201	6 to 12	1	0	<7		<7	110	127	<70	46	<-3	-3.31	-3.48	-1.96	-3.25	-1.04	-1.85	-0.95	Recovered			0	1	0	0	0	0	0	0	0	1
202	12 to 36	0	0	7 to 10		7 to 10	120	132	70 to 90	76	<-3	-3.86	-3.2	-0.95	-3.86	-1.46	-1.49	-1.31	Recovered			0	0	1	0	1	0	1	0	0	0
203	6 to 12	0	0	<7		7 to 10	107	125	<70	31	<-3	-3.43	-4.11	-3.31	-3.27	-1.06	-2.6	-0.84	Recovered			1	1	0	0	0	0	0	0	0	0
204	12 to 36	0	0	7 to 10		7 to 10	121	140	70 to 90	65	<-3	-3.48	-4.65	-4.78	-2.67	-1.31	-3.42	-0.34	Recovered			1	0	0	0	1	1	1	0	1	0
205	6 to 12	0	0	<7		<7	116	120	<70	23	<-3	-3.56	-4.62	-3.88	-3.63	-2.87	-4.23	-2.93	Transferred to SC		Anorexia/Malaria	0	0	1	0	0	0	0	0	1	0
206	6 to 12	0	0	<7		7 to 10	125	132	<70	35	<-3	-3.3	-3.4	-2	-3.22	-1.67	-2.29	-1.56	Transferred to SC		sepsis	1	1	1	1	0	0	1	1	0	0
207	12 to 36	1	0	7 to 10		<7	105	105	70 to 90	5	<-3	-3.45	-3.95	-2.74	-3.3	-3.91	-4.25	-3.81	Transferred to SC		sepsis	1	1	0	0	0	1	1	1	0	1
208	12 to 36	1	0	7 to 10		7 to 10	114	140	70 to 90	40	-3 to <-2	-1.96	-1.7	-0.6	-1.91	0.41	0.04	0.52	Recovered			0	0	0	0	0	0	0	0	0	0
209	12 to 36	1	0	7 to 10		7 to 10	122	123	70 to 90	21	<-3	-2.66	-3.59	-3.04	-2.34	-2.5	-3.49	-2.17	Transferred to SC		sepsis	0	0	0	0	0	0	0	1	1	1
210	12 to 36	0	1	7 to 10	7.9	7 to 10	130	141	70 to 90	28	-3 to <-2	-2.44	-3.51	-3.59	-1.83	-0.72	-2.36	-0.01	Recovered			0	0	0	0	0	0	0	0	0	0
211	6 to 12	1	0	<7		<7	117	117	<70	36	<-3	-2.07	-3.07	-2.65	-2.01	-2.59	-3.41	-2.53	Transferred to SC		weightloss>5%/anorexia	0	0	0	0	0	1	1	1	0	1
212	12 to 36	1	0	7 to 10		7 to 10	119	134	70 to 90	34	<-3	-0.72	-2.81	-4.22	-0.07	0.58	-1.79	1.25	Transferred to SC		anorexia/malaria	0	0	1	0	1	0	0	1	0	0
213	12 to 36	1	1	7 to 10	8.25	7 to 10	130	142	70 to 90	22	≥-2	-1.08	-2.51	-3.1	-0.63	-0.26	-1.88	0.23	Recovered			0	0	0	1	0	0	0	0	0	0
214	6 to 12	1	0	<7		7 to 10	120	128	<70	87	<-3	-2.72	-2.42	-0.79	-2.74	-0.66	-0.93	-0.66	Recovered			0	0	0	0	0	0	0	0	0	0
215	12 to 36	1	0	7 to 10		7 to 10	124	136	70 to 90	34	<-3	-2.79	-1.85	0.29	-2.9	-0.83	-0.46	-0.9	Recovered			0	0	1	0	1	0	0	0	0	0
216	6 to 12	1	0	<7		<7	102	126	<70	65	<-3	-1.4	-4.28	-4.31	-2.44	2.03	-1.83	1.09	Recovered			0	0	0	0	0	0	0	0	0	0
217	12 to 36	1	0	7 to 10		7 to 10	114	130	70 to 90	35	<-3	-3.11	-3.7	-2.68	-2.93	-0.32	-1.7	0.05	Recovered			1	1	1	1	1	0	0	0	0	0
218	6 to 12	0	0	<7		<7	117	130	<70	32	<-3	-3.27	-3.98	-2.92	-3.33	-0.75	-2.34	-0.81	Recovered			0	0	1	0	0	0	0	0	0	0
219	36 to 48	0	0	7 to 10		10 to 15	123	139	>90	36	<-3	-3.55	-3.03	-1.35	-3.38	-1.39	-1.64	-1.21	Recovered			0	0	0	0	0	0	0	0	1	0
220	36 to 48	0	0	10 to 15		10 to 15	130	143	>90	80	<-3	-3.13	-2.69	-1.18	-3.04	-1.46	-1.66	-1.38	Recovered			0	0	0	0	1	0	0	0	0	0
221	36 to 48	0	0	10 to 15		10 to 15	130	146	>90	33	<-3	-3.28	-3.25	-2.02	-3.02	-1.29	-2.03	-1.05	Recovered			0	0	0	0	0	0	0	0	0	0
222	6 to 12	0	0	<7		<7	116	130	<70	32	<-3	-3.35	-4.12	-3.14	-3.39	-0.84	-2.5	-0.85	Recovered			0	0	0	0	0	0	0	0	0	1
223	36 to 48	0	0	10 to 15		10 to 15	125	140	>90	73	<-3	-4.3	-2.83	0.01	-4.41	-1.31	-0.86	-1.37	Recovered			0	1	0	1	0	0	0	0	0	0
224	12 to 36	0	0	<7		7 to 10	116	132	<70	46	<-3	-3.69	-4.09	-3.13	-3.43	-1.27	-2.53	-0.89	Recovered			0	0	0	0	0	0	0	0	0	0
225	12 to 36	0	0	7 to 10		7 to 10	122	143	70 to 90	28	<-3	-3.08	-2.95	-1.54	-2.95	-0.61	-1.2	-0.39	Recovered			0	0	0	0	0	0	0	0	0	1
226	12 to 36	1	0	7 to 10		7 to 10	125	135	70 to 90	65	<-3	-2.36	-2.53	-1.72	-2.1	-0.86	-1.43	-0.54	Recovered			0	0	0	0	0	0	0	1	0	0
227	6 to 12	1	0	<7		<7	99	104	<70	79	<-3	-2.2	-5.65	-5.71	-3.68	-0.7	-4.91	-2.21	Transferred to SC		notmettarget	0	0	0	0	0	0	0	0	0	0
228	12 to 36	0	0	<7		7 to 10	115	125	<70	83	<-3	-3.29	-3.93	-3.22	-3.05	-1.19	-2.57	-0.88	Recovered			1	1	0	0	0	0	0	0	1	1
229	6 to 12	1	0	<7		<7	110	128	<70	47	<-3	-2.99	-3.51	-2.03	-3.2	0.13	-1.28	-0.13	Recovered			0	0	0	0	0	0	0	0	0	0
230	6 to 12	1	0	<7		<7	120	127	<70	60	<-3	-3.01	-3	-1.41	-3	-1.14	-1.64	-1.12	Transferred to SC		anorexia	0	0	0	0	0	0	0	0	0	0
231	12 to 36	1	0	7 to 10		7 to 10	114	131	70 to 90	24	<-3	-2.76	-3.95	-3.67	-2.26	-0.67	-2.51	-0.04	Recovered			0	0	0	1	0	0	1	0	0	0
232	6 to 12	0	0	<7		<7	105	110	<70	67	<-3	-2.05	-4.04	-4.55	-1.96	-1.42	-3.66	-1.32	Transferred to SC		anorexie	0	0	0	0	0	0	0	0	0	0
233	36 to 48	1	0	10 to 15		10 to 15	105	135	>90	54	<-3	-3.12	-3.26	-1.95	-3	-2.14	-2.62	-2	Transferred to SC		GE	0	0	0	1	0	1	1	0	0	0
234	12 to 36	0	0	<7		7 to 10	110	130	<70	30	<-3	-3.15	-4.29	-4.12	-2.84	-0.14	-2.35	0.25	Recovered			0	0	0	0	0	0	0	0	0	0
235	36 to 48	0	1	7 to 10	9.4	10 to 15	125	137	70 to 90	38	≥-2	-2.08	-3.15	-3.08	-1.65	-1.32	-2.66	-0.88	Recovered			0	0	0	0	0	0	0	0	0	0
236	12 to 36	0	0	7 to 10		7 to 10	125	145	70 to 90	38	<-3	-3.32	-4.2	-3.99	-2.68	-0.84	-2.65	-0.01	Recovered			1	1	0	1	0	0	0	0	0	0
237	6 to 12	1	0	<7		<7	102	127	<70	73	99	-2.57	-5.22	-4.73	-3.74	3.55	-1.04	2.49	Recovered			0	0	0	0	0	0	0	0	0	0
238	6 to 12	0	0	<7		7 to 10	126	135	<70	81	<-3	-3.22	-2.96	-1.06	-3.26	-0.55	-1.08	-0.61	Recovered			0	0	0	1	1	0	1	0	0	1
239	6 to 12	0	0	<7		<7	89	125	<70	74	<-3	-6.4	-6.25	-3.47	-6.64	-0.26	-2.6	-0.69	Recovered			0	0	0	0	0	0	0	0	0	0
240	6 to 12	1	0	<7		<7	113	125	<70	44	-3 to <-2	-3.57	-4.91	-3.59	-4.13	1.1	-1.84	0.44	Transferred to SC		anorexie	0	0	0	0	0	0	0	0	0	1
241	36 to 48	0	1	7 to 10	9.35	10 to 15	138	146	70 to 90	23	99	-2.24	-4.1	-4.58	-1.53	0.47	-2.44	1.2	Recovered			1	1	0	0	0	0	0	0	0	0
242	6 to 12	0	0	<7		<7	112	126	<70	66	<-3	-2.73	-4.21	-3.76	-2.98	-1.03	-3.17	-1.27	Recovered			0	0	1	1	0	0	0	0	0	0
243	12 to 36	1	0	<7		<7	116	130	<70	87	<-3	-3.17	-4.18	-3.65	-2.85	-0.9	-2.66	-0.49	Recovered			1	1	0	0	0	0	1	0	1	1
244	6 to 12	0	0	<7		7 to 10	121	136	<70	44	<-3	-3.42	-4.04	-3.1	-3.32	-0.4	-2.03	-0.23	Recovered			1	1	1	1	1	1	1	1	1	1
245	6 to 12	0	0	<7		<7	114	130	<70	42	99	-3.11	-3.97	-2.9	-3.3	0.09	-1.84	-0.13	Recovered			0	0	0	0	0	0	0	0	0	1
246	6 to 12	0	0	<7		<7	105	120	<70	81	<-3	-4.62	-5.11	-3.31	-4.85	-1.04	-2.97	-1.35	Recovered			0	0	0	0	0	0	0	0	0	1
247	12 to 36	1	0	<7		7 to 10	107	133	<70	38	<-3	-3.14	-3.99	-3.27	-2.89	0.07	-1.7	0.41	Recovered			0	0	0	0	0	0	0	0	0	0
248	12 to 36	0	0	7 to 10		7 to 10	126	125	70 to 90	6	<-3	-3.43	-3.75	-2.76	-3.22	-3.73	-3.94	-3.56	Transferred to SC		malaria	0	1	0	1	1	0	1	0	1	1
249	6 to 12	1	0	<7		<7	100	106	<70	52	<-3	-5.35	-5.38	-2.81	-5.46	-2.32	-3.5	-2.52	Transferred to SC		anorexia	0	0	0	1	0	1	0	0	0	0
250	6 to 12	1	0	<7		<7	105	127	<70	93	<-3	-4.51	-5.85	-4.33	-5.16	0.65	-2.83	-0.19	Recovered			0	0	0	0	0	0	0	0	0	0
251	12 to 36	1	0	<7		7 to 10	122	138	70 to 90	57	<-3	-3.1	-2.73	-1.01	-3.02	-0.66	-0.96	-0.53	Recovered			1	0	0	1	1	0	0	0	0	0
252	12 to 36	1	0	7 to 10		7 to 10	115	125	70 to 90	15	<-3	-2.57	-1.73	0.23	-2.67	-1.78	-1.17	-1.86	Transferred to SC		malaria	1	0	1	1	1	0	0	1	0	0
253	12 to 36	1	1	7 to 10	7.87	7 to 10	128	140	70 to 90	21	99	-1.19	-2.98	-3.81	-0.54	-0.25	-2.25	0.44	Recovered			0	0	0	0	0	0	0	0	0	0
254	36 to 48	1	0	10 to 15		10 to 15	114	143	>90	46	<-3	-3.88	-3.14	-0.84	-3.94	-0.59	-0.91	-0.6	Recovered			0	0	0	0	0	0	0	0	0	0
